# Supplementary material for: Deletion detection in SARS-CoV-2 genomes from COVID-19 patients: elimination of false positives
Source: Virus Evol. 2026 Feb 2;12(1):veag003. doi: 10.1093/ve/veag003 (PMC12900060; doi:10.1093/ve/veag003)
Supplement: Supplementary_Material_Annotated_False_Positives_veag003 [file supplementary_material_annotated_false_positives_veag003.xlsx]

## Sheet: fps_with_microhomology
start	end	depth	depth_positive	depth_negative	n_fragments	max_left_overhang	max_right_overhang	max_aligned_length	start_cov	end_cov	MinCov	Frequency	logFreq	deletion_length	ARTIC	sample	pipeline	microhomology
29687	29805	2681	3	2678	2678	132	68	151	203348	257834	203348	0.0131843	-1.87994	118	5	sDVR	ViReMa	1
29687	29805	2865	159	2706	2706	142	68	151	202309	256449	202309	0.0141615	-1.84889	118	5	sDVR	STAR	1
28439	28676	6	3	3	3	140	101	151	641848	369	369	0.0162602	-1.78888	237	3	sDVR	STAR	0
27857	28679	10	4	6	10	141	83	151	397	238226	397	0.0251889	-1.59879	822	3	sDVR	STAR	5
28465	29289	10	4	6	10	107	96	151	482	370632	482	0.0207469	-1.68305	824	3	sDVR	ViReMa	2
28465	29289	14	4	10	14	107	132	151	511	365430	511	0.0273973	-1.56229	824	3	sDVR	STAR	2
27225	28080	8	5	3	7	133	138	151	71977	445	445	0.0179775	-1.74527	855	3	sDVR	STAR	1
22190	27886	294	209	85	219	36	122	151	310	627082	310	0.948387	-0.0230144	5696	5	sDVR	ViReMa	8
11811	27470	2723	1905	818	1906	35	141	151	2790	405131	2790	0.975986	-0.0105566	15659	5	sDVR	STAR	2
10687	26731	373	236	137	352	131	131	151	157698	491	491	0.759674	-0.119373	16044	5	sDVR	ViReMa	1
10687	26731	586	359	227	546	143	142	151	174228	992	992	0.590726	-0.228614	16044	5	sDVR	STAR	1
10690	26734	15	9	6	15	135	115	151	77	172702	77	0.194805	-0.710399	16044	5	sDVR	STAR	0
10685	26730	300	182	118	287	136	138	151	178113	524	524	0.572519	-0.24221	16045	5	sDVR	STAR	4
10696	26741	35	25	10	33	138	132	151	53	186254	53	0.660377	-0.180208	16045	5	sDVR	STAR	0
10681	26727	8	5	3	8	43	112	151	196521	152	152	0.0526316	-1.27875	16046	5	sDVR	STAR	0
10683	26729	14	11	3	12	132	139	151	189247	180	180	0.0777778	-1.10914	16046	5	sDVR	STAR	0
10653	27134	68	5	63	63	137	92	151	1321	711873	1321	0.0514762	-1.28839	16481	3	sDVR	ViReMa	7
10653	27134	70	7	63	63	141	92	151	1271	705977	1271	0.0550747	-1.25905	16481	3	sDVR	STAR	7
10621	27130	44	3	41	41	125	95	151	2347	727032	2347	0.0187473	-1.72706	16509	3	sDVR	ViReMa	5
10621	27130	50	3	47	47	143	95	151	2315	721203	2315	0.0215983	-1.66558	16509	3	sDVR	STAR	5
10577	27129	1806	128	1678	1680	135	98	151	4651	728200	4651	0.388304	-0.410829	16552	3	sDVR	ViReMa	5
10577	27129	1862	158	1704	1705	143	100	151	4822	722407	4822	0.386147	-0.413248	16552	3	sDVR	STAR	5
10582	27149	49	5	44	44	139	76	151	2681	653592	2681	0.0182768	-1.7381	16567	3	sDVR	STAR	7
10561	27132	53	6	47	47	134	93	151	5000	716111	5000	0.0106	-1.97469	16571	3	sDVR	ViReMa	5
10561	27132	54	7	47	47	140	93	151	4968	710189	4968	0.0108696	-1.96379	16571	3	sDVR	STAR	5
10546	27152	55	8	47	47	132	73	151	5035	647554	5035	0.0109235	-1.96164	16606	3	sDVR	STAR	5
10510	27135	97	6	91	91	131	91	151	8148	709663	8148	0.0119048	-1.92428	16625	3	sDVR	ViReMa	3
10510	27135	104	11	93	93	142	91	151	7967	703810	7967	0.0130538	-1.88426	16625	3	sDVR	STAR	3
10172	26838	16	13	3	13	118	133	151	203	379318	203	0.0788177	-1.10338	16666	3	sDVR	STAR	1
9604	27880	479	470	9	470	35	128	151	531	628684	531	0.902072	-0.044759	18276	5	sDVR	ViReMa	2
7331	10054	104	59	45	61	134	129	151	57188	139	139	0.748201	-0.125981	2723	3	sDVRvgRNAUHRR	STAR	8
7332	10055	100	59	41	60	83	130	151	56891	241	241	0.414938	-0.382017	2723	3	sDVRvgRNAUHRR	STAR	0
21746	21785	291	149	142	282	136	131	151	19788	19881	19788	0.0147059	-1.83251	39	5	vgRNA	ViReMa	6
21746	21785	332	184	148	317	143	137	151	19536	19589	19536	0.0169943	-1.7697	39	5	vgRNA	STAR	6
19750	20023	131	76	55	83	141	141	151	33315	176	176	0.744318	-0.128241	273	5	vgRNA	STAR	0
11350	12128	309	12	297	297	135	58	151	27738	76874	27738	0.01114	-1.95312	778	5	vgRNA	ViReMa	4
11350	12128	325	21	304	309	142	135	151	27403	75669	27403	0.01186	-1.92591	778	5	vgRNA	STAR	4
10689	26733	875	349	526	820	132	131	151	1176	1175	1175	0.744681	-0.12803	16044	synthetic deletion (true positive)			1
	Coordinates close to true positive deletion
	Microhomology length >= 5
	Matches primer ends (within 1nt)
																f
